# Supplementary material for: Structural Exploration on Palmitoyltransferase DHHC3 from Homo sapiens
Source: Polymers (Basel). 2022 Jul 26;14(15):3013. doi: 10.3390/polym14153013 (PMC9332573; doi:10.3390/polym14153013)
Supplement: Supplementary file 1 [file polymers-14-03013-s001.zip]

Archive with 1 entries (1 files):
- polymers-1805871-supplementary.pdf
